# Supplementary material for: Possible Involvement of Long Non-Coding RNAs GNAS-AS1 and MIR205HG in the Modulation of 5-Fluorouracil Chemosensitivity in Colon Cancer Cells through Increased Extracellular Release of Exosomes
Source: Noncoding RNA. 2024 Apr 15;10(2):25. doi: 10.3390/ncrna10020025 (PMC11054952; doi:10.3390/ncrna10020025)
Supplement: Supplementary file 1 [file ncrna-10-00025-s001.zip]

Archive with 1 entries (1 files):
- ncrna-2535327-supplementary.pdf
